# Supplementary material for: Immature Sword Bean (Canavalia gladiata) Pod Alleviates Allergic Rhinitis (A Double-Blind Trial) Through PI3K/Akt/mTOR Signaling
Source: Nutrients. 2025 Jan 28;17(3):468. doi: 10.3390/nu17030468 (PMC11820081; doi:10.3390/nu17030468)
Supplement: Supplementary file 1 [file nutrients-17-00468-s001.zip]

Archive with 1 entries (1 files):
- nutrients-3427814-supplementary.pdf
